# Supplementary material for: CXCL12-Abundant Reticular (CAR) Cells Direct Megakaryocyte Protrusions across the Bone Marrow Sinusoid Wall
Source: Cells. 2021 Mar 24;10(4):722. doi: 10.3390/cells10040722 (PMC8063926; doi:10.3390/cells10040722)
Supplement: Supplementary file 1 [file cells-10-00722-s001.zip]

Archive with 7 entries (6 files):
- Supplementary Video 1.mp4
- __MACOSX/
- __MACOSX/._Supplementary Video 1.mp4
- Supplementary video 2.mp4
- __MACOSX/._Supplementary video 2.mp4
- cells-1138272_supplementary_material.pdf
- __MACOSX/._cells-1138272_supplementary_material.pdf
